# Supplementary material for: Plasmodium falciparum rosetting protects schizonts against artemisinin
Source: eBioMedicine. 2021 Nov 5;73:103680. doi: 10.1016/j.ebiom.2021.103680 (PMC8586750; doi:10.1016/j.ebiom.2021.103680)
Supplement: Supplementary file 2 [file mmc2.xlsx]

## Sheet: fisher
x	y	test	status	chisq_pvalue	n	df	chisq	cramer_v	perfect_association	fisher_pvalue	pvalue	test_value	pvalue_adj
PF3D7_0200300_snp_36881_C_T_unknown	PF3D7_0200300_snp_36884_T_A_syn	Fisher/Chisquare test	Test ok.	5.89578e-111	513	1	500.953	0.988189	no	8.23246e-148	8.23246e-148	Fisher Exact	3.21066e-146
PF3D7_0200300_snp_36881_C_T_unknown	PF3D7_0200300_snp_36887_C_T_syn	Fisher/Chisquare test	Test ok.	5.89578e-111	513	1	500.953	0.988189	no	8.23246e-148	8.23246e-148	Fisher Exact	3.21066e-146
PF3D7_0200300_snp_36884_T_A_syn	PF3D7_0200300_snp_36887_C_T_syn	Fisher/Chisquare test	Test ok.	6.02156e-111	513	1	500.911	0.988147	no	2.04733e-147	2.04733e-147	Fisher Exact	5.32306e-146
PF3D7_0200300_snp_36884_T_A_syn	PF3D7_0200300_snp_36894_G_A_T119I	Fisher/Chisquare test	Test ok.	2.23213e-108	513	1	489.104	0.976432	no	5.2975e-142	5.2975e-142	Fisher Exact	8.26411e-141
PF3D7_0200300_snp_36887_C_T_syn	PF3D7_0200300_snp_36894_G_A_T119I	Fisher/Chisquare test	Test ok.	2.23213e-108	513	1	489.104	0.976432	no	5.2975e-142	5.2975e-142	Fisher Exact	8.26411e-141
PF3D7_0200300_snp_36881_C_T_unknown	PF3D7_0200300_snp_36894_G_A_T119I	Fisher/Chisquare test	Test ok.	1.05177e-106	513	1	481.415	0.968726	no	6.58556e-139	6.58556e-139	Fisher Exact	8.56122e-138
PF3D7_0200300_snp_36788_T_A_K154N	PF3D7_0200300_snp_36792_G_A_S153L	Fisher/Chisquare test	Test ok.	1.13333e-99	513	1	449.098	0.935647	no	1.25273e-122	1.25273e-122	Fisher Exact	1.3959e-121
PF3D7_0223300_snp_910157_G_A_M133I	PF3D7_0223300_snp_910158_G_T_V134L	Fisher/Chisquare test	Test ok.	3.17138e-112	513	1	506.787	0.993926	yes	4.27187e-111	4.27187e-111	Fisher Exact	4.16507e-110
PF3D7_0223300_snp_910157_G_A_M133I	PF3D7_0223300_snp_910165_C_G_T136S	Fisher/Chisquare test	Test ok.	1.5605e-109	513	1	494.415	0.981718	no	3.61682e-106	3.61682e-106	Fisher Exact	2.82112e-105
PF3D7_0223300_snp_910158_G_T_V134L	PF3D7_0223300_snp_910165_C_G_T136S	Fisher/Chisquare test	Test ok.	1.5605e-109	513	1	494.415	0.981718	no	3.61682e-106	3.61682e-106	Fisher Exact	2.82112e-105
PF3D7_0200300_snp_36776_A_G_syn	PF3D7_0200300_snp_36788_T_A_K154N	Fisher/Chisquare test	Test ok.	5.18821e-89	513	1	400.119	0.883153	no	4.94604e-105	4.94604e-105	Fisher Exact	3.50719e-104
PF3D7_0200300_snp_36776_A_G_syn	PF3D7_0200300_snp_36792_G_A_S153L	Fisher/Chisquare test	Test ok.	9.10491e-85	513	1	380.623	0.861368	no	6.13731e-98	6.13731e-98	Fisher Exact	3.98925e-97
before_2010	k13_status	Fisher/Chisquare test	Test ok.	2.78981e-50	511	1	222.342	0.65963	no	3.78609e-55	3.78609e-55	Fisher Exact	2.27165e-54
PF3D7_0200300_snp_36792_G_A_S153L	PF3D7_0200300_snp_36881_C_T_unknown	Fisher/Chisquare test	Test ok.	1.45422e-38	513	1	168.656	0.57338	no	4.22001e-43	4.22001e-43	Fisher Exact	2.35115e-42
PF3D7_0200300_snp_36792_G_A_S153L	PF3D7_0200300_snp_36884_T_A_syn	Fisher/Chisquare test	Test ok.	8.19703e-38	513	1	165.218	0.567506	no	3.38737e-42	3.38737e-42	Fisher Exact	1.65134e-41
PF3D7_0200300_snp_36792_G_A_S153L	PF3D7_0200300_snp_36887_C_T_syn	Fisher/Chisquare test	Test ok.	8.19703e-38	513	1	165.218	0.567506	no	3.38737e-42	3.38737e-42	Fisher Exact	1.65134e-41
PF3D7_0200300_snp_36792_G_A_S153L	PF3D7_0200300_snp_36894_G_A_T119I	Fisher/Chisquare test	Test ok.	5.55389e-36	513	1	156.838	0.552926	no	4.21414e-40	4.21414e-40	Fisher Exact	1.93355e-39
PF3D7_0200300_snp_36788_T_A_K154N	PF3D7_0200300_snp_36881_C_T_unknown	Fisher/Chisquare test	Test ok.	2.78228e-36	513	1	158.212	0.555342	no	9.46751e-40	9.46751e-40	Fisher Exact	4.10259e-39
PF3D7_0200300_snp_36788_T_A_K154N	PF3D7_0200300_snp_36884_T_A_syn	Fisher/Chisquare test	Test ok.	1.5721e-35	513	1	154.77	0.549268	no	4.42035e-39	4.42035e-39	Fisher Exact	1.72394e-38
PF3D7_0200300_snp_36788_T_A_K154N	PF3D7_0200300_snp_36887_C_T_syn	Fisher/Chisquare test	Test ok.	1.5721e-35	513	1	154.77	0.549268	no	4.42035e-39	4.42035e-39	Fisher Exact	1.72394e-38
PF3D7_0200300_snp_36788_T_A_K154N	PF3D7_0200300_snp_36894_G_A_T119I	Fisher/Chisquare test	Test ok.	1.06906e-33	513	1	146.386	0.534184	no	4.68694e-37	4.68694e-37	Fisher Exact	1.74086e-36
PF3D7_0200300_snp_36776_A_G_syn	PF3D7_0200300_snp_36881_C_T_unknown	Fisher/Chisquare test	Test ok.	1.2731e-30	513	1	132.321	0.507873	no	2.91388e-33	2.91388e-33	Fisher Exact	1.0331e-32
PF3D7_0200300_snp_36776_A_G_syn	PF3D7_0200300_snp_36884_T_A_syn	Fisher/Chisquare test	Test ok.	5.86738e-30	513	1	129.287	0.502018	no	1.0931e-32	1.0931e-32	Fisher Exact	3.55258e-32
PF3D7_0200300_snp_36776_A_G_syn	PF3D7_0200300_snp_36887_C_T_syn	Fisher/Chisquare test	Test ok.	5.86738e-30	513	1	129.287	0.502018	no	1.0931e-32	1.0931e-32	Fisher Exact	3.55258e-32
PF3D7_0200300_snp_36776_A_G_syn	PF3D7_0200300_snp_36894_G_A_T119I	Fisher/Chisquare test	Test ok.	2.42407e-28	513	1	121.903	0.487471	no	6.99485e-31	6.99485e-31	Fisher Exact	2.18239e-30
before_2010	PF3D7_0200300_snp_36788_T_A_K154N	Fisher/Chisquare test	Test ok.	0.000177751	511	1	14.0528	0.165833	no	0.000155483	0.000155483	Fisher Exact	0.00046645
before_2010	PF3D7_0200300_snp_36884_T_A_syn	Fisher/Chisquare test	Test ok.	0.000359241	511	1	12.7331	0.157854	no	0.000263444	0.000263444	Fisher Exact	0.000746468
before_2010	PF3D7_0200300_snp_36881_C_T_unknown	Fisher/Chisquare test	Test ok.	0.00036812	511	1	12.6874	0.157571	no	0.000267963	0.000267963	Fisher Exact	0.000746468
before_2010	PF3D7_0200300_snp_36894_G_A_T119I	Fisher/Chisquare test	Test ok.	0.000472209	511	1	12.2223	0.154656	no	0.000355655	0.000355655	Fisher Exact	0.000956588
PF3D7_0200300_snp_36776_A_G_syn	PF3D7_0200300_snp_36783_T_C_D156G	Fisher/Chisquare test	Test ok.	2.88543e-94	513	2	430.767	0.916352	no	0.00049975	0.00049975	Fisher Exact	0.00108279
PF3D7_0200300_snp_36783_T_C_D156G	PF3D7_0200300_snp_36788_T_A_K154N	Fisher/Chisquare test	Test ok.	6.88903e-91	513	2	415.211	0.899654	no	0.00049975	0.00049975	Fisher Exact	0.00108279
PF3D7_0200300_snp_36783_T_C_D156G	PF3D7_0200300_snp_36792_G_A_S153L	Fisher/Chisquare test	Test ok.	1.62798e-88	513	2	404.28	0.887733	no	0.00049975	0.00049975	Fisher Exact	0.00108279
PF3D7_0200300_snp_36783_T_C_D156G	PF3D7_0200300_snp_36881_C_T_unknown	Fisher/Chisquare test	Test ok.	5.28525e-32	513	2	144.036	0.529878	no	0.00049975	0.00049975	Fisher Exact	0.00108279
PF3D7_0200300_snp_36783_T_C_D156G	PF3D7_0200300_snp_36884_T_A_syn	Fisher/Chisquare test	Test ok.	2.77138e-31	513	2	140.722	0.523747	no	0.00049975	0.00049975	Fisher Exact	0.00108279
PF3D7_0200300_snp_36783_T_C_D156G	PF3D7_0200300_snp_36887_C_T_syn	Fisher/Chisquare test	Test ok.	2.77138e-31	513	2	140.722	0.523747	no	0.00049975	0.00049975	Fisher Exact	0.00108279
PF3D7_0200300_snp_36783_T_C_D156G	PF3D7_0200300_snp_36894_G_A_T119I	Fisher/Chisquare test	Test ok.	1.56229e-29	513	2	132.658	0.508519	no	0.00049975	0.00049975	Fisher Exact	0.00108279
before_2010	PF3D7_0200300_snp_36887_C_T_syn	Fisher/Chisquare test	Test ok.	0.000698684	511	1	11.4927	0.149969	no	0.000520399	0.000520399	Fisher Exact	0.00109706
before_2010	PF3D7_0200300_snp_36776_A_G_syn	Fisher/Chisquare test	Test ok.	0.000673557	511	1	11.5608	0.150413	no	0.000569074	0.000569074	Fisher Exact	0.0011681
k13_status	PF3D7_0223300_snp_910157_G_A_M133I	Fisher/Chisquare test	Test ok.	0.00108558	513	1	10.6756	0.144257	no	0.000790974	0.000790974	Fisher Exact	0.0015424
k13_status	PF3D7_0223300_snp_910158_G_T_V134L	Fisher/Chisquare test	Test ok.	0.00108558	513	1	10.6756	0.144257	no	0.000790974	0.000790974	Fisher Exact	0.0015424
before_2010	PF3D7_0200300_snp_36783_T_C_D156G	Fisher/Chisquare test	Test ok.	0.00401515	511	2	11.0354	0.146954	no	0.0009995	0.0009995	Fisher Exact	0.00190149
k13_status	PF3D7_0223300_snp_910165_C_G_T136S	Fisher/Chisquare test	Test ok.	0.00194107	513	1	9.60444	0.136829	no	0.00159718	0.00159718	Fisher Exact	0.00296619
before_2010	PF3D7_0223300_snp_910165_C_G_T136S	Fisher/Chisquare test	Test ok.	0.00488301	511	1	7.92227	0.124513	no	0.00371387	0.00371387	Fisher Exact	0.00673678
before_2010	PF3D7_0223300_snp_910157_G_A_M133I	Fisher/Chisquare test	Test ok.	0.00527362	511	1	7.78314	0.123415	no	0.00399478	0.00399478	Fisher Exact	0.00692429
before_2010	PF3D7_0223300_snp_910158_G_T_V134L	Fisher/Chisquare test	Test ok.	0.00527362	511	1	7.78314	0.123415	no	0.00399478	0.00399478	Fisher Exact	0.00692429
before_2010	PF3D7_0200300_snp_36792_G_A_S153L	Fisher/Chisquare test	Test ok.	0.00571232	511	1	7.63888	0.122266	no	0.00507325	0.00507325	Fisher Exact	0.00860247
k13_status	PF3D7_0200300_snp_36788_T_A_K154N	Fisher/Chisquare test	Test ok.	0.029418	513	1	4.74298	0.0961539	no	0.0238892	0.0238892	Fisher Exact	0.0396458
k13_status	PF3D7_0200300_snp_36884_T_A_syn	Fisher/Chisquare test	Test ok.	0.0333199	513	1	4.52927	0.0939627	no	0.0310801	0.0310801	Fisher Exact	0.0499811
k13_status	PF3D7_0200300_snp_36881_C_T_unknown	Fisher/Chisquare test	Test ok.	0.0356581	513	1	4.41338	0.0927528	no	0.0313984	0.0313984	Fisher Exact	0.0499811
k13_status	PF3D7_0200300_snp_36894_G_A_T119I	Fisher/Chisquare test	Test ok.	0.0539244	513	1	3.71504	0.0850987	no	0.0478206	0.0478206	Fisher Exact	0.0736339
k13_status	PF3D7_0200300_snp_36887_C_T_syn	Fisher/Chisquare test	Test ok.	0.0513437	513	1	3.79703	0.0860326	no	0.0481452	0.0481452	Fisher Exact	0.0736339
k13_status	PF3D7_0200300_snp_36783_T_C_D156G	Fisher/Chisquare test	Test ok.	0.179507	513	2	3.43508	0.0818294	no	0.121439	0.121439	Fisher Exact	0.182159
k13_status	PF3D7_0200300_snp_36792_G_A_S153L	Fisher/Chisquare test	Test ok.	0.201032	513	1	1.63486	0.0564524	no	0.173159	0.173159	Fisher Exact	0.254837
k13_status	PF3D7_0200300_snp_36776_A_G_syn	Fisher/Chisquare test	Test ok.	0.249513	513	1	1.32603	0.0508415	no	0.235128	0.235128	Fisher Exact	0.33963
PF3D7_0200300_snp_36788_T_A_K154N	PF3D7_0223300_snp_910165_C_G_T136S	Fisher/Chisquare test	Test ok.	0.371795	513	1	0.797656	0.039432	no	0.366781	0.366781	Fisher Exact	0.520163
PF3D7_0200300_snp_36792_G_A_S153L	PF3D7_0223300_snp_910165_C_G_T136S	Fisher/Chisquare test	Test ok.	0.449117	513	1	0.57288	0.0334174	no	0.427398	0.427398	Fisher Exact	0.584112
PF3D7_0200300_snp_36788_T_A_K154N	PF3D7_0223300_snp_910157_G_A_M133I	Fisher/Chisquare test	Test ok.	0.48249	513	1	0.493229	0.0310074	no	0.43434	0.43434	Fisher Exact	0.584112
PF3D7_0200300_snp_36788_T_A_K154N	PF3D7_0223300_snp_910158_G_T_V134L	Fisher/Chisquare test	Test ok.	0.48249	513	1	0.493229	0.0310074	no	0.43434	0.43434	Fisher Exact	0.584112
PF3D7_0200300_snp_36776_A_G_syn	PF3D7_0223300_snp_910165_C_G_T136S	Fisher/Chisquare test	Test ok.	0.505582	513	1	0.443199	0.0293928	no	0.495118	0.495118	Fisher Exact	0.640866
PF3D7_0200300_snp_36792_G_A_S153L	PF3D7_0223300_snp_910157_G_A_M133I	Fisher/Chisquare test	Test ok.	0.567171	513	1	0.327438	0.0252642	no	0.50119	0.50119	Fisher Exact	0.640866
PF3D7_0200300_snp_36792_G_A_S153L	PF3D7_0223300_snp_910158_G_T_V134L	Fisher/Chisquare test	Test ok.	0.567171	513	1	0.327438	0.0252642	no	0.50119	0.50119	Fisher Exact	0.640866
PF3D7_0200300_snp_36776_A_G_syn	PF3D7_0223300_snp_910157_G_A_M133I	Fisher/Chisquare test	Test ok.	0.628447	513	1	0.234173	0.0213653	no	0.573434	0.573434	Fisher Exact	0.709966
PF3D7_0200300_snp_36776_A_G_syn	PF3D7_0223300_snp_910158_G_T_V134L	Fisher/Chisquare test	Test ok.	0.628447	513	1	0.234173	0.0213653	no	0.573434	0.573434	Fisher Exact	0.709966
PF3D7_0200300_snp_36881_C_T_unknown	PF3D7_0223300_snp_910165_C_G_T136S	Fisher/Chisquare test	Test ok.	0.895907	513	1	0.0171172	0.00577641	no	0.824208	0.824208	Fisher Exact	1
PF3D7_0200300_snp_36894_G_A_T119I	PF3D7_0223300_snp_910165_C_G_T136S	Fisher/Chisquare test	Test ok.	0.962893	513	1	0.00216447	0.00205408	no	0.911076	0.911076	Fisher Exact	1
PF3D7_0200300_snp_36884_T_A_syn	PF3D7_0223300_snp_910165_C_G_T136S	Fisher/Chisquare test	Test ok.	0.965763	513	1	0.00184238	0.0018951	no	0.911308	0.911308	Fisher Exact	1
PF3D7_0200300_snp_36887_C_T_syn	PF3D7_0223300_snp_910165_C_G_T136S	Fisher/Chisquare test	Test ok.	0.965763	513	1	0.00184238	0.0018951	no	0.911308	0.911308	Fisher Exact	1
PF3D7_0200300_snp_36783_T_C_D156G	PF3D7_0223300_snp_910165_C_G_T136S	Fisher/Chisquare test	Test ok.	0.870695	513	2	0.276926	0.023234	no	0.931034	0.931034	Fisher Exact	1
PF3D7_0200300_snp_36881_C_T_unknown	PF3D7_0223300_snp_910157_G_A_M133I	Fisher/Chisquare test	Test ok.	1	513	1	0	0	no	1	1	Fisher Exact	1
PF3D7_0200300_snp_36881_C_T_unknown	PF3D7_0223300_snp_910158_G_T_V134L	Fisher/Chisquare test	Test ok.	1	513	1	0	0	no	1	1	Fisher Exact	1
PF3D7_0200300_snp_36783_T_C_D156G	PF3D7_0223300_snp_910157_G_A_M133I	Fisher/Chisquare test	Test ok.	0.881686	513	2	0.251839	0.0221566	no	1	1	Fisher Exact	1
PF3D7_0200300_snp_36884_T_A_syn	PF3D7_0223300_snp_910157_G_A_M133I	Fisher/Chisquare test	Test ok.	1	513	1	1.99664e-30	6.23866e-17	no	1	1	Fisher Exact	1
PF3D7_0200300_snp_36887_C_T_syn	PF3D7_0223300_snp_910157_G_A_M133I	Fisher/Chisquare test	Test ok.	1	513	1	1.99664e-30	6.23866e-17	no	1	1	Fisher Exact	1
PF3D7_0200300_snp_36894_G_A_T119I	PF3D7_0223300_snp_910157_G_A_M133I	Fisher/Chisquare test	Test ok.	1	513	1	2.00653e-30	6.25409e-17	no	1	1	Fisher Exact	1
PF3D7_0200300_snp_36783_T_C_D156G	PF3D7_0223300_snp_910158_G_T_V134L	Fisher/Chisquare test	Test ok.	0.881686	513	2	0.251839	0.0221566	no	1	1	Fisher Exact	1
PF3D7_0200300_snp_36884_T_A_syn	PF3D7_0223300_snp_910158_G_T_V134L	Fisher/Chisquare test	Test ok.	1	513	1	1.99664e-30	6.23866e-17	no	1	1	Fisher Exact	1
PF3D7_0200300_snp_36887_C_T_syn	PF3D7_0223300_snp_910158_G_T_V134L	Fisher/Chisquare test	Test ok.	1	513	1	1.99664e-30	6.23866e-17	no	1	1	Fisher Exact	1
PF3D7_0200300_snp_36894_G_A_T119I	PF3D7_0223300_snp_910158_G_T_V134L	Fisher/Chisquare test	Test ok.	1	513	1	2.00653e-30	6.25409e-17	no	1	1	Fisher Exact	1

## Sheet: summary
name	type	unique_n	n	missing_fraction	mean	median	min	max	sd	shapiro_wilk_normal_pvalue	use_as_numeric	use_as_categorical	num_min_count_group
sample	categorical	513	513	0							no	no
snps1	categorical	25	513	0							no	no
snps2	categorical	3	513	0							no	yes	2
year	numeric	11	511	0.00389864	2009.11	2008	2001	2013	3.40318	1.05176e-20	yes	no
k13_status	categorical	2	513	0							no	yes	2
before_2010	categorical	2	511	0.00389864							no	yes	2
PF3D7_0200300_snp_36776_A_G_syn	categorical	2	513	0							no	yes	2
PF3D7_0200300_snp_36783_T_C_D156G	categorical	3	513	0							no	yes	2
PF3D7_0200300_snp_36788_T_A_K154N	categorical	2	513	0							no	yes	2
PF3D7_0200300_snp_36792_G_A_S153L	categorical	2	513	0							no	yes	2
PF3D7_0200300_snp_36881_C_T_unknown	categorical	2	513	0							no	yes	2
PF3D7_0200300_snp_36884_T_A_syn	categorical	2	513	0							no	yes	2
PF3D7_0200300_snp_36887_C_T_syn	categorical	2	513	0							no	yes	2
PF3D7_0200300_snp_36894_G_A_T119I	categorical	2	513	0							no	yes	2
PF3D7_0223300_snp_910157_G_A_M133I	categorical	2	513	0							no	yes	2
PF3D7_0223300_snp_910158_G_T_V134L	categorical	2	513	0							no	yes	2
PF3D7_0223300_snp_910165_C_G_T136S	categorical	2	513	0							no	yes	2

## Sheet: data
sample	snps1	snps2	year	k13_status	before_2010	PF3D7_0200300_snp_36776_A_G_syn	PF3D7_0200300_snp_36783_T_C_D156G	PF3D7_0200300_snp_36788_T_A_K154N	PF3D7_0200300_snp_36792_G_A_S153L	PF3D7_0200300_snp_36881_C_T_unknown	PF3D7_0200300_snp_36884_T_A_syn	PF3D7_0200300_snp_36887_C_T_syn	PF3D7_0200300_snp_36894_G_A_T119I	PF3D7_0223300_snp_910157_G_A_M133I	PF3D7_0223300_snp_910158_G_T_V134L	PF3D7_0223300_snp_910165_C_G_T136S
PD0477-C	ATTGCTCG	---	2011	mutant	2010 onwards	A	T	T	G	C	T	C	G	-	-	-
PD0479-C	ATTGCTCG	---	2011	mutant	2010 onwards	A	T	T	G	C	T	C	G	-	-	-
PD0481-C	ATTGCTCG	---	2012	mutant	2010 onwards	A	T	T	G	C	T	C	G	-	-	-
PD0482-C	ATTG----	---	2012	mutant	2010 onwards	A	T	T	G	-	-	-	-	-	-	-
PD0483-C	ATTG----	---	2012	mutant	2010 onwards	A	T	T	G	-	-	-	-	-	-	-
PD0484-C	ATTG----	---	2012	mutant	2010 onwards	A	T	T	G	-	-	-	-	-	-	-
PD0485-C	ATTG----	---	2012	mutant	2010 onwards	A	T	T	G	-	-	-	-	-	-	-
PD0488-C	ATTGCTCG	---	2012	mutant	2010 onwards	A	T	T	G	C	T	C	G	-	-	-
PD0492-C	ATTGCTCG	---	2011	mutant	2010 onwards	A	T	T	G	C	T	C	G	-	-	-
PD0499-C	ATTG----	---	2011	mutant	2010 onwards	A	T	T	G	-	-	-	-	-	-	-
PD0504-C	ATTG----	GGC	2011	mutant	2010 onwards	A	T	T	G	-	-	-	-	G	G	C
PD0505-C	ATTG----	GGC	2011	mutant	2010 onwards	A	T	T	G	-	-	-	-	G	G	C
PD0508-C	ATTG----	GGC	2011	mutant	2010 onwards	A	T	T	G	-	-	-	-	G	G	C
PD0513-C	ATTGCTCG	---	2011	mutant	2010 onwards	A	T	T	G	C	T	C	G	-	-	-
PD0516-C	ATTGCTCG	---	2012	mutant	2010 onwards	A	T	T	G	C	T	C	G	-	-	-
PD0517-C	ATTGCTCG	---	2012	mutant	2010 onwards	A	T	T	G	C	T	C	G	-	-	-
PD0518-C	ATTGCTCG	---	2012	mutant	2010 onwards	A	T	T	G	C	T	C	G	-	-	-
PD0521-C	ATTGCTCG	---	2012	mutant	2010 onwards	A	T	T	G	C	T	C	G	-	-	-
PD0523-C	ATTGCTCG	---	2012	mutant	2010 onwards	A	T	T	G	C	T	C	G	-	-	-
PD0528-C	ATTG----	GGC	2012	mutant	2010 onwards	A	T	T	G	-	-	-	-	G	G	C
PD0531-C	ATTG----	---	2012	mutant	2010 onwards	A	T	T	G	-	-	-	-	-	-	-
PD0534-C	ATTGCTCG	---	2012	mutant	2010 onwards	A	T	T	G	C	T	C	G	-	-	-
PD0537-C	ATTGCTCG	---	2012	mutant	2010 onwards	A	T	T	G	C	T	C	G	-	-	-
PD0548-C	ATTGCTCG	---	2012	mutant	2010 onwards	A	T	T	G	C	T	C	G	-	-	-
PD0552-C	ATTGCTCG	---	2011	mutant	2010 onwards	A	T	T	G	C	T	C	G	-	-	-
PD0556-C	ATTGCTCG	---	2012	mutant	2010 onwards	A	T	T	G	C	T	C	G	-	-	-
PD0557-C	ATTGCTCG	---	2012	mutant	2010 onwards	A	T	T	G	C	T	C	G	-	-	-
PD0563-C	ATTGCTCG	---	2012	mutant	2010 onwards	A	T	T	G	C	T	C	G	-	-	-
PD0571-C	ATTG----	---	2012	mutant	2010 onwards	A	T	T	G	-	-	-	-	-	-	-
PD0577-C	AT-G----	---	2012	mutant	2010 onwards	A	T	-	G	-	-	-	-	-	-	-
PD0578-C	ATTG----	---	2012	mutant	2010 onwards	A	T	T	G	-	-	-	-	-	-	-
PD0583-C	ATTG----	GGC	2012	mutant	2010 onwards	A	T	T	G	-	-	-	-	G	G	C
PD0584-C	ATTGCTCG	---	2012	mutant	2010 onwards	A	T	T	G	C	T	C	G	-	-	-
PD0587-C	ATTGCTCG	---	2012	mutant	2010 onwards	A	T	T	G	C	T	C	G	-	-	-
PD0592-C	ATTG----	---	2012	mutant	2010 onwards	A	T	T	G	-	-	-	-	-	-	-
PD0632-C	ATTGCTCG	---	2012	mutant	2010 onwards	A	T	T	G	C	T	C	G	-	-	-
PD0637-C	ATTGCTCG	GGC	2012	mutant	2010 onwards	A	T	T	G	C	T	C	G	G	G	C
PD0662-C	ATTGCTC-	---	2012	mutant	2010 onwards	A	T	T	G	C	T	C	-	-	-	-
PD0664-C	ATTGC-C-	---	2012	mutant	2010 onwards	A	T	T	G	C	-	C	-	-	-	-
PD0670-C	ATTGCTCG	---	2013	mutant	2010 onwards	A	T	T	G	C	T	C	G	-	-	-
PD0720-C	ATTGCTCG	---	2008	mutant	before 2010	A	T	T	G	C	T	C	G	-	-	-
PD0725-C	ATTGCTCG	---	2008	mutant	before 2010	A	T	T	G	C	T	C	G	-	-	-
PD0744-C	ATTGCTCG	GGC	2008	mutant	before 2010	A	T	T	G	C	T	C	G	G	G	C
PD0746-C	ATTGCTCG	---	2008	mutant	before 2010	A	T	T	G	C	T	C	G	-	-	-
PD0751-C	ATTGCTCG	---	2008	mutant	before 2010	A	T	T	G	C	T	C	G	-	-	-
PD0775-C	ATTG----	GGC	2008	mutant	before 2010	A	T	T	G	-	-	-	-	G	G	C
PD0798-C	--TGCTCG	---	2011	mutant	2010 onwards	-	-	T	G	C	T	C	G	-	-	-
PD0802-C	ATTGCTCG	---	2012	mutant	2010 onwards	A	T	T	G	C	T	C	G	-	-	-
PD0806-C	ATTG----	---	2012	mutant	2010 onwards	A	T	T	G	-	-	-	-	-	-	-
PD0808-C	ATTGCTCG	---	2013	mutant	2010 onwards	A	T	T	G	C	T	C	G	-	-	-
PD0810-C	ATTGCTCG	---	2013	mutant	2010 onwards	A	T	T	G	C	T	C	G	-	-	-
PD0814-C	ATTG----	---	2013	mutant	2010 onwards	A	T	T	G	-	-	-	-	-	-	-
PD0818-C	---G----	---	2013	mutant	2010 onwards	-	-	-	G	-	-	-	-	-	-	-
PD0819-C	--TG----	---	2013	mutant	2010 onwards	-	-	T	G	-	-	-	-	-	-	-
PD0820-C	ATTGCTCG	---	2013	mutant	2010 onwards	A	T	T	G	C	T	C	G	-	-	-
PD0821-C	ATTG----	---	2013	mutant	2010 onwards	A	T	T	G	-	-	-	-	-	-	-
PD0823-C	ATTG----	---	2013	mutant	2010 onwards	A	T	T	G	-	-	-	-	-	-	-
PD0824-C	ATTG----	---	2013	mutant	2010 onwards	A	T	T	G	-	-	-	-	-	-	-
PD0825-C	ATTG----	---	2013	mutant	2010 onwards	A	T	T	G	-	-	-	-	-	-	-
PD0828-C	ATTG----	---	2013	mutant	2010 onwards	A	T	T	G	-	-	-	-	-	-	-
PD0829-C	ATTGCTCG	---	2013	mutant	2010 onwards	A	T	T	G	C	T	C	G	-	-	-
PD0830-C	ATTGCTCG	---	2013	mutant	2010 onwards	A	T	T	G	C	T	C	G	-	-	-
PD0832-C	ATTG----	---	2013	mutant	2010 onwards	A	T	T	G	-	-	-	-	-	-	-
PD0867-C	ATTGCTCG	GGC	2008	mutant	before 2010	A	T	T	G	C	T	C	G	G	G	C
PD0872-C	ATTG----	---	2013	mutant	2010 onwards	A	T	T	G	-	-	-	-	-	-	-
PD0873-C	ATTG----	---	2013	mutant	2010 onwards	A	T	T	G	-	-	-	-	-	-	-
PD0874-C	ATTG----	---	2013	mutant	2010 onwards	A	T	T	G	-	-	-	-	-	-	-
PD0878-C	ATTGCTCG	---	2013	mutant	2010 onwards	A	T	T	G	C	T	C	G	-	-	-
PD0879-C	ATTGCTCG	---	2013	mutant	2010 onwards	A	T	T	G	C	T	C	G	-	-	-
PD0912-C	AT-G----	---	2013	mutant	2010 onwards	A	T	-	G	-	-	-	-	-	-	-
PD0913-C	ATTGCTCG	---	2013	mutant	2010 onwards	A	T	T	G	C	T	C	G	-	-	-
PD0921-C	---GCTCG	---	2010	mutant	2010 onwards	-	-	-	G	C	T	C	G	-	-	-
PD0924-C	ATTGCTCG	---	2012	mutant	2010 onwards	A	T	T	G	C	T	C	G	-	-	-
PD0926-C	ATTG----	---	2013	mutant	2010 onwards	A	T	T	G	-	-	-	-	-	-	-
PD0928-C	ATTG----	---	2013	mutant	2010 onwards	A	T	T	G	-	-	-	-	-	-	-
PD0933-C	ATTG----	---	2013	mutant	2010 onwards	A	T	T	G	-	-	-	-	-	-	-
PD0940-C	ATTGCTCG	---	2007	mutant	before 2010	A	T	T	G	C	T	C	G	-	-	-
PD0945-C	ATTGCTCG	---	2007	mutant	before 2010	A	T	T	G	C	T	C	G	-	-	-
PD0990-C	A-TG----	---	2012	mutant	2010 onwards	A	-	T	G	-	-	-	-	-	-	-
PD0997-C	ATTGCTCG	---	2008	mutant	before 2010	A	T	T	G	C	T	C	G	-	-	-
PD1030-C	ATTGCTCG	---	2008	mutant	before 2010	A	T	T	G	C	T	C	G	-	-	-
PD1036-C	ATTGCTCG	---	2008	mutant	before 2010	A	T	T	G	C	T	C	G	-	-	-
PD1041-C	ATTG----	GGC	2008	mutant	before 2010	A	T	T	G	-	-	-	-	G	G	C
PD1046-C	ATTG----	---	2008	mutant	before 2010	A	T	T	G	-	-	-	-	-	-	-
PD1085-C	ATTG----	---	2008	mutant	before 2010	A	T	T	G	-	-	-	-	-	-	-
PD1106-C	ATTG----	---	2008	mutant	before 2010	A	T	T	G	-	-	-	-	-	-	-
PD1108-C	ATTG----	---	2008	mutant	before 2010	A	T	T	G	-	-	-	-	-	-	-
PD1151-C	ATTGCTCG	---	2010	mutant	2010 onwards	A	T	T	G	C	T	C	G	-	-	-
PD1153-C	ATTG----	---	2011	mutant	2010 onwards	A	T	T	G	-	-	-	-	-	-	-
PD1164-C	ATTG----	---	2011	mutant	2010 onwards	A	T	T	G	-	-	-	-	-	-	-
PD1165-C	---GCTCG	---	2012	mutant	2010 onwards	-	-	-	G	C	T	C	G	-	-	-
PD1166-C	ATTGCTCG	---	2012	mutant	2010 onwards	A	T	T	G	C	T	C	G	-	-	-
PD1168-C	ATTGCTCG	---	2012	mutant	2010 onwards	A	T	T	G	C	T	C	G	-	-	-
PD1169-C	ATTGCTCG	---	2012	mutant	2010 onwards	A	T	T	G	C	T	C	G	-	-	-
PD1170-C	ATTGCTCG	GGC	2012	mutant	2010 onwards	A	T	T	G	C	T	C	G	G	G	C
PD1173-C	ATTG----	---	2012	mutant	2010 onwards	A	T	T	G	-	-	-	-	-	-	-
PD1178-C	ATTG----	---	2012	mutant	2010 onwards	A	T	T	G	-	-	-	-	-	-	-
PD1180-C	ATTGCTCG	---	2012	mutant	2010 onwards	A	T	T	G	C	T	C	G	-	-	-
PD1193-C	ATTGCTCG	---	2013	mutant	2010 onwards	A	T	T	G	C	T	C	G	-	-	-
PD1196-C	ATTGCTCG	---	2013	mutant	2010 onwards	A	T	T	G	C	T	C	G	-	-	-
PD1197-C	ATTGCTCG	---	2013	mutant	2010 onwards	A	T	T	G	C	T	C	G	-	-	-
PD1204-C	ATTGCTCG	---	2013	mutant	2010 onwards	A	T	T	G	C	T	C	G	-	-	-
PD1209-C	ATTGCTCG	GGC	2013	mutant	2010 onwards	A	T	T	G	C	T	C	G	G	G	C
PD1212-C	ATTGCTCG	---	2013	mutant	2010 onwards	A	T	T	G	C	T	C	G	-	-	-
PD1213-C	ATTGCTCG	---	2013	mutant	2010 onwards	A	T	T	G	C	T	C	G	-	-	-
PD1214-C	--TGCTCG	---	2013	mutant	2010 onwards	-	-	T	G	C	T	C	G	-	-	-
PD1215-C	ATTGCTCG	---	2013	mutant	2010 onwards	A	T	T	G	C	T	C	G	-	-	-
PD1222-C	ATTGCTCG	---	2013	mutant	2010 onwards	A	T	T	G	C	T	C	G	-	-	-
PD1223-C	ATTGCTCG	---	2013	mutant	2010 onwards	A	T	T	G	C	T	C	G	-	-	-
PD1226-C	ATTG----	---	2013	mutant	2010 onwards	A	T	T	G	-	-	-	-	-	-	-
PD1228-C	ATTG----	---	2013	mutant	2010 onwards	A	T	T	G	-	-	-	-	-	-	-
PD1230-C	---GCTCG	---	2013	mutant	2010 onwards	-	-	-	G	C	T	C	G	-	-	-
PD1232-C	ATTGCTCG	---	2013	mutant	2010 onwards	A	T	T	G	C	T	C	G	-	-	-
PD1236-C	---GCTCG	---	2013	mutant	2010 onwards	-	-	-	G	C	T	C	G	-	-	-
PD1239-C	ATTGCTCG	---	2013	mutant	2010 onwards	A	T	T	G	C	T	C	G	-	-	-
PD1244-C	ATTGCTCG	---	2013	mutant	2010 onwards	A	T	T	G	C	T	C	G	-	-	-
PD1246-C	ATTGCTCG	---	2013	mutant	2010 onwards	A	T	T	G	C	T	C	G	-	-	-
PD1247-C	ATTG----	---	2013	mutant	2010 onwards	A	T	T	G	-	-	-	-	-	-	-
PD1249-C	ATTGCTCG	---	2013	mutant	2010 onwards	A	T	T	G	C	T	C	G	-	-	-
PD1250-C	ATTG----	---	2013	mutant	2010 onwards	A	T	T	G	-	-	-	-	-	-	-
PD1394-C	ATTGCTCG	---	2003	mutant	before 2010	A	T	T	G	C	T	C	G	-	-	-
PD1191-C	ATTGCTCG	---	2013	mutant	2010 onwards	A	T	T	G	C	T	C	G	-	-	-
PD1251-C	--TGCTCG	---	2013	mutant	2010 onwards	-	-	T	G	C	T	C	G	-	-	-
PD0875-C	ATTG----	---	2013	mutant	2010 onwards	A	T	T	G	-	-	-	-	-	-	-
PD0822-C	AT-G----	---	2013	mutant	2010 onwards	A	T	-	G	-	-	-	-	-	-	-
PD0731-C	----CTCG	---	2008	mutant	before 2010	-	-	-	-	C	T	C	G	-	-	-
PD0793-C	----CTCG	---	2010	mutant	2010 onwards	-	-	-	-	C	T	C	G	-	-	-
PD0799-C	--------	---	2012	mutant	2010 onwards	-	-	-	-	-	-	-	-	-	-	-
PD0800-C	--------	---	2012	mutant	2010 onwards	-	-	-	-	-	-	-	-	-	-	-
PD0803-C	--------	---	2012	mutant	2010 onwards	-	-	-	-	-	-	-	-	-	-	-
PD0804-C	--------	---	2012	mutant	2010 onwards	-	-	-	-	-	-	-	-	-	-	-
PD0809-C	--------	---	2013	mutant	2010 onwards	-	-	-	-	-	-	-	-	-	-	-
PD0816-C	--------	---	2013	mutant	2010 onwards	-	-	-	-	-	-	-	-	-	-	-
PD0826-C	--------	---	2013	mutant	2010 onwards	-	-	-	-	-	-	-	-	-	-	-
PD0827-C	--------	---	2013	mutant	2010 onwards	-	-	-	-	-	-	-	-	-	-	-
PD0870-C	A---CTCG	---	2008	mutant	before 2010	A	-	-	-	C	T	C	G	-	-	-
PD0871-C	--------	GGC	2008	mutant	before 2010	-	-	-	-	-	-	-	-	G	G	C
PD0876-C	--------	---	2013	mutant	2010 onwards	-	-	-	-	-	-	-	-	-	-	-
PD0877-C	--------	GGC	2013	mutant	2010 onwards	-	-	-	-	-	-	-	-	G	G	C
PD0887-C	--------	---	2008	mutant	before 2010	-	-	-	-	-	-	-	-	-	-	-
PD0898-C	--------	---	2008	mutant	before 2010	-	-	-	-	-	-	-	-	-	-	-
PD0911-C	--------	---	2008	mutant	before 2010	-	-	-	-	-	-	-	-	-	-	-
PD0922-C	----CTCG	---	2010	mutant	2010 onwards	-	-	-	-	C	T	C	G	-	-	-
PD0927-C	--------	---	2013	mutant	2010 onwards	-	-	-	-	-	-	-	-	-	-	-
PD0929-C	--------	---	2013	mutant	2010 onwards	-	-	-	-	-	-	-	-	-	-	-
PD0931-C	--------	---	2013	mutant	2010 onwards	-	-	-	-	-	-	-	-	-	-	-
PD0941-C	--------	---	2007	mutant	before 2010	-	-	-	-	-	-	-	-	-	-	-
PD0943-C	--------	---	2007	mutant	before 2010	-	-	-	-	-	-	-	-	-	-	-
PD0946-C	--------	---	2007	mutant	before 2010	-	-	-	-	-	-	-	-	-	-	-
PD0951-C	A-------	---	2007	mutant	before 2010	A	-	-	-	-	-	-	-	-	-	-
PD0460-C	AT------	---	2011	mutant	2010 onwards	A	T	-	-	-	-	-	-	-	-	-
PD0462-C	--------	GGC	2011	mutant	2010 onwards	-	-	-	-	-	-	-	-	G	G	C
PD0464-C	--------	---	2011	mutant	2010 onwards	-	-	-	-	-	-	-	-	-	-	-
PD0466-C	--------	---	2011	mutant	2010 onwards	-	-	-	-	-	-	-	-	-	-	-
PD0468-C	--------	---	2011	mutant	2010 onwards	-	-	-	-	-	-	-	-	-	-	-
PD0470-C	--------	---	2011	mutant	2010 onwards	-	-	-	-	-	-	-	-	-	-	-
PD0471-C	--------	---	2011	mutant	2010 onwards	-	-	-	-	-	-	-	-	-	-	-
PD0473-C	----CTCG	---	2011	mutant	2010 onwards	-	-	-	-	C	T	C	G	-	-	-
PD0478-C	AT------	GGC	2011	mutant	2010 onwards	A	T	-	-	-	-	-	-	G	G	C
PD0480-C	--------	---	2011	mutant	2010 onwards	-	-	-	-	-	-	-	-	-	-	-
PD0487-C	--------	---	2012	mutant	2010 onwards	-	-	-	-	-	-	-	-	-	-	-
PD0491-C	----CTCG	GGC	2011	mutant	2010 onwards	-	-	-	-	C	T	C	G	G	G	C
PD0496-C	--------	---	2012	mutant	2010 onwards	-	-	-	-	-	-	-	-	-	-	-
PD0497-C	--------	---	2012	mutant	2010 onwards	-	-	-	-	-	-	-	-	-	-	-
PD0498-C	--------	---	2011	mutant	2010 onwards	-	-	-	-	-	-	-	-	-	-	-
PD0500-C	--------	GGC	2011	mutant	2010 onwards	-	-	-	-	-	-	-	-	G	G	C
PD0501-C	--------	GGC	2011	mutant	2010 onwards	-	-	-	-	-	-	-	-	G	G	C
PD0502-C	--------	---	2011	mutant	2010 onwards	-	-	-	-	-	-	-	-	-	-	-
PD0503-C	AT------	---	2011	mutant	2010 onwards	A	T	-	-	-	-	-	-	-	-	-
PD0506-C	--------	GGC	2011	mutant	2010 onwards	-	-	-	-	-	-	-	-	G	G	C
PD0509-Cx	--------	---	2011	mutant	2010 onwards	-	-	-	-	-	-	-	-	-	-	-
PD0510-C	--------	GGC	2011	mutant	2010 onwards	-	-	-	-	-	-	-	-	G	G	C
PD0512-C	--------	---	2011	mutant	2010 onwards	-	-	-	-	-	-	-	-	-	-	-
PD0514-C	--------	---	2011	mutant	2010 onwards	-	-	-	-	-	-	-	-	-	-	-
PD0515-C	--------	---	2011	mutant	2010 onwards	-	-	-	-	-	-	-	-	-	-	-
PD0519-C	A-------	---	2012	mutant	2010 onwards	A	-	-	-	-	-	-	-	-	-	-
PD0520-C	----CTCG	---	2012	mutant	2010 onwards	-	-	-	-	C	T	C	G	-	-	-
PD0524-C	A-------	---	2012	mutant	2010 onwards	A	-	-	-	-	-	-	-	-	-	-
PD0526-C	--------	---	2012	mutant	2010 onwards	-	-	-	-	-	-	-	-	-	-	-
PD0527-C	--------	---	2012	mutant	2010 onwards	-	-	-	-	-	-	-	-	-	-	-
PD0529-C	----CTCG	---	2012	mutant	2010 onwards	-	-	-	-	C	T	C	G	-	-	-
PD0530-C	--------	---	2012	mutant	2010 onwards	-	-	-	-	-	-	-	-	-	-	-
PD0533-C	--------	---	2012	mutant	2010 onwards	-	-	-	-	-	-	-	-	-	-	-
PD0538-C	--------	---	2012	mutant	2010 onwards	-	-	-	-	-	-	-	-	-	-	-
PD0539-C	--------	---	2012	mutant	2010 onwards	-	-	-	-	-	-	-	-	-	-	-
PD0540-C	--------	---	2012	mutant	2010 onwards	-	-	-	-	-	-	-	-	-	-	-
PD0544-C	A-------	GGC	2012	mutant	2010 onwards	A	-	-	-	-	-	-	-	G	G	C
PD0545-C	A-------	---	2012	mutant	2010 onwards	A	-	-	-	-	-	-	-	-	-	-
PD0546-C	--------	---	2012	mutant	2010 onwards	-	-	-	-	-	-	-	-	-	-	-
PD0549-C	A-------	---	2012	mutant	2010 onwards	A	-	-	-	-	-	-	-	-	-	-
PD0553-C	--------	---	2012	mutant	2010 onwards	-	-	-	-	-	-	-	-	-	-	-
PD0554-C	--------	---	2012	mutant	2010 onwards	-	-	-	-	-	-	-	-	-	-	-
PD0555-C	--------	GGC	2012	mutant	2010 onwards	-	-	-	-	-	-	-	-	G	G	C
PD0562-C	--------	---	2012	mutant	2010 onwards	-	-	-	-	-	-	-	-	-	-	-
PD0564-C	--------	---	2012	mutant	2010 onwards	-	-	-	-	-	-	-	-	-	-	-
PD0565-C	--------	---	2012	mutant	2010 onwards	-	-	-	-	-	-	-	-	-	-	-
PD0566-C	----CTCG	GGC	2012	mutant	2010 onwards	-	-	-	-	C	T	C	G	G	G	C
PD0569-C	--------	---	2012	mutant	2010 onwards	-	-	-	-	-	-	-	-	-	-	-
PD0572-C	--------	---	2012	mutant	2010 onwards	-	-	-	-	-	-	-	-	-	-	-
PD0575-C	--------	---	2012	mutant	2010 onwards	-	-	-	-	-	-	-	-	-	-	-
PD0576-C	--------	---	2012	mutant	2010 onwards	-	-	-	-	-	-	-	-	-	-	-
PD0577-Cx	A-------	---	2012	mutant	2010 onwards	A	-	-	-	-	-	-	-	-	-	-
PD0579-C	--------	---	2012	mutant	2010 onwards	-	-	-	-	-	-	-	-	-	-	-
PD0580-C	--------	---	2012	mutant	2010 onwards	-	-	-	-	-	-	-	-	-	-	-
PD0581-C	--------	---	2012	mutant	2010 onwards	-	-	-	-	-	-	-	-	-	-	-
PD0590-C	-T------	GGC	2012	mutant	2010 onwards	-	T	-	-	-	-	-	-	G	G	C
PD0591-C	--------	---	2012	mutant	2010 onwards	-	-	-	-	-	-	-	-	-	-	-
PD0627-C	--------	GGC	2011	mutant	2010 onwards	-	-	-	-	-	-	-	-	G	G	C
PD0629-C	--------	---	2011	mutant	2010 onwards	-	-	-	-	-	-	-	-	-	-	-
PD0630-C	----CTCG	---	2011	mutant	2010 onwards	-	-	-	-	C	T	C	G	-	-	-
PD0635-C	--------	---	2012	mutant	2010 onwards	-	-	-	-	-	-	-	-	-	-	-
PD0636-C	--------	---	2012	mutant	2010 onwards	-	-	-	-	-	-	-	-	-	-	-
PD0641-C	--------	---	2012	mutant	2010 onwards	-	-	-	-	-	-	-	-	-	-	-
PD0648-C	--------	GGC	2011	mutant	2010 onwards	-	-	-	-	-	-	-	-	G	G	C
PD0651-C	--------	GGC	2012	mutant	2010 onwards	-	-	-	-	-	-	-	-	G	G	C
PD0658-C	--------	---	2012	mutant	2010 onwards	-	-	-	-	-	-	-	-	-	-	-
PD0659-C	--------	---	2012	mutant	2010 onwards	-	-	-	-	-	-	-	-	-	-	-
PD0663-C	--------	---	2012	mutant	2010 onwards	-	-	-	-	-	-	-	-	-	-	-
PD0667-C	--------	GGC	2013	mutant	2010 onwards	-	-	-	-	-	-	-	-	G	G	C
PD0668-C	--------	---	2013	mutant	2010 onwards	-	-	-	-	-	-	-	-	-	-	-
PD0459-Cx	ATTGCTCG	---	2011	wild type	2010 onwards	A	T	T	G	C	T	C	G	-	-	-
PD0469-C	ATTGCTC-	---	2011	wild type	2010 onwards	A	T	T	G	C	T	C	-	-	-	-
PD0475-C	ATTGCTCG	GGC	2011	wild type	2010 onwards	A	T	T	G	C	T	C	G	G	G	C
PD0489-C	ATTG----	---	2011	wild type	2010 onwards	A	T	T	G	-	-	-	-	-	-	-
PD0490-C	ATTGCTCG	---	2011	wild type	2010 onwards	A	T	T	G	C	T	C	G	-	-	-
PD0493-C	ATTGCTCG	GGC	2011	wild type	2010 onwards	A	T	T	G	C	T	C	G	G	G	C
PD0494-C	ATTGCTCG	---	2012	wild type	2010 onwards	A	T	T	G	C	T	C	G	-	-	-
PD0507-C	ATTGCTCG	---	2011	wild type	2010 onwards	A	T	T	G	C	T	C	G	-	-	-
PD0522-C	-TTG----	---	2012	wild type	2010 onwards	-	T	T	G	-	-	-	-	-	-	-
PD0525-C	ATTGCTCG	---	2012	wild type	2010 onwards	A	T	T	G	C	T	C	G	-	-	-
PD0536-C	ATTGCTCG	GGC	2012	wild type	2010 onwards	A	T	T	G	C	T	C	G	G	G	C
PD0541-C	ATTG----	---	2012	wild type	2010 onwards	A	T	T	G	-	-	-	-	-	-	-
PD0543-C	ATTGCTCG	---	2012	wild type	2010 onwards	A	T	T	G	C	T	C	G	-	-	-
PD0567-C	--TGCTCG	---	2012	wild type	2010 onwards	-	-	T	G	C	T	C	G	-	-	-
PD0570-C	ATTGCTCG	---	2012	wild type	2010 onwards	A	T	T	G	C	T	C	G	-	-	-
PD0574-C	ATTG----	---	2012	wild type	2010 onwards	A	T	T	G	-	-	-	-	-	-	-
PD0585-CX	ATTGCTCG	GG-	2012	wild type	2010 onwards	A	T	T	G	C	T	C	G	G	G	-
PD0638-C	ATTGCTCG	---	2011	wild type	2010 onwards	A	T	T	G	C	T	C	G	-	-	-
PD0660-C	ATTGCTCG	---	2013	wild type	2010 onwards	A	T	T	G	C	T	C	G	-	-	-
PD0728-C	ATTG----	---	2008	wild type	before 2010	A	T	T	G	-	-	-	-	-	-	-
PD0730-C	ATTGCTCG	---	2008	wild type	before 2010	A	T	T	G	C	T	C	G	-	-	-
PD0733-C	ATTG----	---	2008	wild type	before 2010	A	T	T	G	-	-	-	-	-	-	-
PD0754-C	ATTGCTCG	GGC	2008	wild type	before 2010	A	T	T	G	C	T	C	G	G	G	C
PD0755-C	ATTGCTCG	---	2008	wild type	before 2010	A	T	T	G	C	T	C	G	-	-	-
PD0760-C	ATTGCTCG	---	2008	wild type	before 2010	A	T	T	G	C	T	C	G	-	-	-
PD0765-C	ATTGCTCG	---	2008	wild type	before 2010	A	T	T	G	C	T	C	G	-	-	-
PD0767-C	ATTG----	---	2008	wild type	before 2010	A	T	T	G	-	-	-	-	-	-	-
PD0772-C	ATTGCTCG	GGC	2008	wild type	before 2010	A	T	T	G	C	T	C	G	G	G	C
PD0776-C	ATTG----	GGC	2008	wild type	before 2010	A	T	T	G	-	-	-	-	G	G	C
PD0781-C	ATTG----	GGC	2008	wild type	before 2010	A	T	T	G	-	-	-	-	G	G	C
PD0813-C	ATTG----	---	2013	wild type	2010 onwards	A	T	T	G	-	-	-	-	-	-	-
PD0831-C	AT-G----	GGC	2013	wild type	2010 onwards	A	T	-	G	-	-	-	-	G	G	C
PD0836-C	ATTGCTCG	---	2008	wild type	before 2010	A	T	T	G	C	T	C	G	-	-	-
PD0838-C	ATTGCTCG	---	2008	wild type	before 2010	A	T	T	G	C	T	C	G	-	-	-
PD0841-C	ATTGCTCG	GGC	2008	wild type	before 2010	A	T	T	G	C	T	C	G	G	G	C
PD0851-C	ATTGCTCG	---	2008	wild type	before 2010	A	T	T	G	C	T	C	G	-	-	-
PD0855-C	ATTGCTCG	---	2008	wild type	before 2010	A	T	T	G	C	T	C	G	-	-	-
PD0856-C	ATTGCTC-	GGC	2008	wild type	before 2010	A	T	T	G	C	T	C	-	G	G	C
PD0859-C	ATTGCTCG	---	2008	wild type	before 2010	A	T	T	G	C	T	C	G	-	-	-
PD0865-C	ATTG----	---	2008	wild type	before 2010	A	T	T	G	-	-	-	-	-	-	-
PD0869-C	ATTG----	GGC	2008	wild type	before 2010	A	T	T	G	-	-	-	-	G	G	C
PD0883-C	ATTGCTCG	---	2007	wild type	before 2010	A	T	T	G	C	T	C	G	-	-	-
PD0892-C	ATTGCTCG	---	2008	wild type	before 2010	A	T	T	G	C	T	C	G	-	-	-
PD0901-C	ATTGCTCG	---	2008	wild type	before 2010	A	T	T	G	C	T	C	G	-	-	-
PD0904-C	ATTGCTCG	---	2008	wild type	before 2010	A	T	T	G	C	T	C	G	-	-	-
PD0905-C	ATTGCTCG	GGC	2008	wild type	before 2010	A	T	T	G	C	T	C	G	G	G	C
PD0907-C	ATTG----	---	2008	wild type	before 2010	A	T	T	G	-	-	-	-	-	-	-
PD0915-C	ATTGCTCG	---	2008	wild type	before 2010	A	T	T	G	C	T	C	G	-	-	-
PD0919-C	A-TG----	---	2008	wild type	before 2010	A	-	T	G	-	-	-	-	-	-	-
PD0948-C	ATTGCTCG	GGC	2007	wild type	before 2010	A	T	T	G	C	T	C	G	G	G	C
PD0949-C	ATTGCTCG	---	2007	wild type	before 2010	A	T	T	G	C	T	C	G	-	-	-
PD0955-C	ATTGCTCG	---	2008	wild type	before 2010	A	T	T	G	C	T	C	G	-	-	-
PD0958-C	ATTGCTCG	---	2008	wild type	before 2010	A	T	T	G	C	T	C	G	-	-	-
PD0967-C	ATTGCTCG	---	2008	wild type	before 2010	A	T	T	G	C	T	C	G	-	-	-
PD0971-C	ATTGCTC-	---	2008	wild type	before 2010	A	T	T	G	C	T	C	-	-	-	-
PD0978-C	ATTGCTCG	---	2008	wild type	before 2010	A	T	T	G	C	T	C	G	-	-	-
PD0994-C	ATTGCTCG	---	2008	wild type	before 2010	A	T	T	G	C	T	C	G	-	-	-
PD0995-C	ATTGCTCG	---	2008	wild type	before 2010	A	T	T	G	C	T	C	G	-	-	-
PD0996-C	ATTGCTCG	---	2008	wild type	before 2010	A	T	T	G	C	T	C	G	-	-	-
PD0998-C	ATTG----	---	2008	wild type	before 2010	A	T	T	G	-	-	-	-	-	-	-
PD1000-C	ATTGCTCG	---	2008	wild type	before 2010	A	T	T	G	C	T	C	G	-	-	-
PD1008-C	ATTGCTCG	GGC	2008	wild type	before 2010	A	T	T	G	C	T	C	G	G	G	C
PD1009-C	--TG----	---	2008	wild type	before 2010	-	-	T	G	-	-	-	-	-	-	-
PD1012-C	ATTGCTCG	---	2008	wild type	before 2010	A	T	T	G	C	T	C	G	-	-	-
PD1013-C	ATTG----	---	2008	wild type	before 2010	A	T	T	G	-	-	-	-	-	-	-
PD1016-C	ATTGCTCG	---	2008	wild type	before 2010	A	T	T	G	C	T	C	G	-	-	-
PD1017-C	ATTGCTCG	---	2008	wild type	before 2010	A	T	T	G	C	T	C	G	-	-	-
PD1018-C	ATTGCTCG	---	2008	wild type	before 2010	A	T	T	G	C	T	C	G	-	-	-
PD1020-C	ATTGCTCG	---	2008	wild type	before 2010	A	T	T	G	C	T	C	G	-	-	-
PD1022-C	ATTG----	---	2008	wild type	before 2010	A	T	T	G	-	-	-	-	-	-	-
PD1024-C	ATTGCTCG	---	2008	wild type	before 2010	A	T	T	G	C	T	C	G	-	-	-
PD1025-C	ATTGCTCG	---	2008	wild type	before 2010	A	T	T	G	C	T	C	G	-	-	-
PD1029-C	ATTGCTCG	---	2008	wild type	before 2010	A	T	T	G	C	T	C	G	-	-	-
PD1032-C	ATTG----	GGC	2008	wild type	before 2010	A	T	T	G	-	-	-	-	G	G	C
PD1033-C	ATTG----	---	2008	wild type	before 2010	A	T	T	G	-	-	-	-	-	-	-
PD1037-C	ATTGCTCG	---	2008	wild type	before 2010	A	T	T	G	C	T	C	G	-	-	-
PD1038-C	ATTGCTCG	---	2008	wild type	before 2010	A	T	T	G	C	T	C	G	-	-	-
PD1043-C	-TTG----	---	2008	wild type	before 2010	-	T	T	G	-	-	-	-	-	-	-
PD1045-C	ATTGCTCG	---	2008	wild type	before 2010	A	T	T	G	C	T	C	G	-	-	-
PD1052-C	ATTGCTCG	---	2008	wild type	before 2010	A	T	T	G	C	T	C	G	-	-	-
PD1054-C	ATTGCTCG	---	2008	wild type	before 2010	A	T	T	G	C	T	C	G	-	-	-
PD1060-C	ATTGCTCG	GGC	2008	wild type	before 2010	A	T	T	G	C	T	C	G	G	G	C
PD1064-C	A--GCTCG	---	2008	wild type	before 2010	A	-	-	G	C	T	C	G	-	-	-
PD1065-C	ATTGCTCG	---	2008	wild type	before 2010	A	T	T	G	C	T	C	G	-	-	-
PD1069-C	ATTGCTCG	---	2008	wild type	before 2010	A	T	T	G	C	T	C	G	-	-	-
PD1072-C	ATTGCTCG	---	2008	wild type	before 2010	A	T	T	G	C	T	C	G	-	-	-
PD1073-C	A-TGCTCG	---	2008	wild type	before 2010	A	-	T	G	C	T	C	G	-	-	-
PD1076-C	ATTGCTCG	GGC	2008	wild type	before 2010	A	T	T	G	C	T	C	G	G	G	C
PD1077-C	ATTGCTCG	GG-	2008	wild type	before 2010	A	T	T	G	C	T	C	G	G	G	-
PD1079-C	ATTGCTCG	---	2008	wild type	before 2010	A	T	T	G	C	T	C	G	-	-	-
PD1082-C	ATTG----	---	2008	wild type	before 2010	A	T	T	G	-	-	-	-	-	-	-
PD1083-C	ATTG----	---	2008	wild type	before 2010	A	T	T	G	-	-	-	-	-	-	-
PD1087-C	ATTGCTCG	---	2008	wild type	before 2010	A	T	T	G	C	T	C	G	-	-	-
PD1099-C	ATTG----	---	2008	wild type	before 2010	A	T	T	G	-	-	-	-	-	-	-
PD1105-C	ATTGCTCG	---	2008	wild type	before 2010	A	T	T	G	C	T	C	G	-	-	-
PD1110-C	ATTGCTCG	---	2008	wild type	before 2010	A	T	T	G	C	T	C	G	-	-	-
PD1111-C	ATTG----	---	2008	wild type	before 2010	A	T	T	G	-	-	-	-	-	-	-
PD1124-C	ATTGCTCG	GGC	2008	wild type	before 2010	A	T	T	G	C	T	C	G	G	G	C
PD1125-C	ATTGCTCG	---	2008	wild type	before 2010	A	T	T	G	C	T	C	G	-	-	-
PD1133-C	ATTG----	GGC	2008	wild type	before 2010	A	T	T	G	-	-	-	-	G	G	C
PD1135-C	ATTGCTCG	---	2009	wild type	before 2010	A	T	T	G	C	T	C	G	-	-	-
PD1139-C	ATTG----	---	2009	wild type	before 2010	A	T	T	G	-	-	-	-	-	-	-
PD1147-C	---GCTCG	GGC	2009	wild type	before 2010	-	-	-	G	C	T	C	G	G	G	C
PD1149-C	ATTGCTCG	GGC	2010	wild type	2010 onwards	A	T	T	G	C	T	C	G	G	G	C
PD1150-C	A-TG----	---	2010	wild type	2010 onwards	A	-	T	G	-	-	-	-	-	-	-
PD1157-C	ATTG----	---	2011	wild type	2010 onwards	A	T	T	G	-	-	-	-	-	-	-
PD1162-C	ATTG----	---	2011	wild type	2010 onwards	A	T	T	G	-	-	-	-	-	-	-
PD1179-C	ATTG----	---	2012	wild type	2010 onwards	A	T	T	G	-	-	-	-	-	-	-
PD1189-C	ATTGCTCG	---	2013	wild type	2010 onwards	A	T	T	G	C	T	C	G	-	-	-
PD1217-C	ATTG----	GGC	2013	wild type	2010 onwards	A	T	T	G	-	-	-	-	G	G	C
PD1253-C	ATTGCTCG	---	2001	wild type	before 2010	A	T	T	G	C	T	C	G	-	-	-
PD1255-C	ATTG----	GGC	2001	wild type	before 2010	A	T	T	G	-	-	-	-	G	G	C
PD1256-C	ATTG----	GGC	2001	wild type	before 2010	A	T	T	G	-	-	-	-	G	G	C
PD1257-C	ATTGCTCG	GGC	2001	wild type	before 2010	A	T	T	G	C	T	C	G	G	G	C
PD1261-C	ATTGCTCG	GGC	2001	wild type	before 2010	A	T	T	G	C	T	C	G	G	G	C
PD1262-C	ATTG----	---	2001	wild type	before 2010	A	T	T	G	-	-	-	-	-	-	-
PD1264-C	ATTGCTCG	---	2001	wild type	before 2010	A	T	T	G	C	T	C	G	-	-	-
PD1266-C	ATTGCTCG	---	2001	wild type	before 2010	A	T	T	G	C	T	C	G	-	-	-
PD1267-C	ATTGCTCG	---	2001	wild type	before 2010	A	T	T	G	C	T	C	G	-	-	-
PD1268-C	ATTGCTCG	---	2001	wild type	before 2010	A	T	T	G	C	T	C	G	-	-	-
PD1273-C	ATTGCT--	---	2001	wild type	before 2010	A	T	T	G	C	T	-	-	-	-	-
PD1277-C	ATTGCTCG	---	2001	wild type	before 2010	A	T	T	G	C	T	C	G	-	-	-
PD1278-C	ATTGCTCG	GGC	2001	wild type	before 2010	A	T	T	G	C	T	C	G	G	G	C
PD1281-C	ATTGCTCG	---	2001	wild type	before 2010	A	T	T	G	C	T	C	G	-	-	-
PD1428-C	ATTG----	---	2004	wild type	before 2010	A	T	T	G	-	-	-	-	-	-	-
PD1434-C	ATTGCTCG	GGC	2001	wild type	before 2010	A	T	T	G	C	T	C	G	G	G	C
PD1436-C	ATTGCTCG	---	2002	wild type	before 2010	A	T	T	G	C	T	C	G	-	-	-
PD1437-C	ATTGCTCG	---	2002	wild type	before 2010	A	T	T	G	C	T	C	G	-	-	-
PD1440-C	ATTGCTCG	GGC	2002	wild type	before 2010	A	T	T	G	C	T	C	G	G	G	C
PD1451-C	ATTGCTCG	GGC	2002	wild type	before 2010	A	T	T	G	C	T	C	G	G	G	C
PD1464-C	ATTG----	---	2002	wild type	before 2010	A	T	T	G	-	-	-	-	-	-	-
PD1478-C	ATTGCTCG	---	2003	wild type	before 2010	A	T	T	G	C	T	C	G	-	-	-
PD1484-C	ATTGCTCG	---	2003	wild type	before 2010	A	T	T	G	C	T	C	G	-	-	-
PD1487-C	--TG----	---	2003	wild type	before 2010	-	-	T	G	-	-	-	-	-	-	-
PD1491-C	ATTGCTCG	---	2003	wild type	before 2010	A	T	T	G	C	T	C	G	-	-	-
PD1493-C	ATTGCTCG	---		wild type		A	T	T	G	C	T	C	G	-	-	-
PD1494-C	ATTGCTCG	GGC		wild type		A	T	T	G	C	T	C	G	G	G	C
PD1501-C	ATTGCTCG	---	2004	wild type	before 2010	A	T	T	G	C	T	C	G	-	-	-
PD1502-C	ATTGCTCG	GGC	2004	wild type	before 2010	A	T	T	G	C	T	C	G	G	G	C
PD1503-C	ATTGCTCG	---	2004	wild type	before 2010	A	T	T	G	C	T	C	G	-	-	-
PD1504-C	ATTGCTCG	GGC	2004	wild type	before 2010	A	T	T	G	C	T	C	G	G	G	C
PD1512-C	ATTGCTCG	---	2004	wild type	before 2010	A	T	T	G	C	T	C	G	-	-	-
PD1283-C	ATTG----	---	2001	wild type	before 2010	A	T	T	G	-	-	-	-	-	-	-
PD1284-C	ACTGCTCG	---	2001	wild type	before 2010	A	C	T	G	C	T	C	G	-	-	-
PD1285-C	ATTGCTCG	GGC	2001	wild type	before 2010	A	T	T	G	C	T	C	G	G	G	C
PD1288-C	ATTGCTCG	---	2002	wild type	before 2010	A	T	T	G	C	T	C	G	-	-	-
PD1290-C	ATTGCTCG	---	2002	wild type	before 2010	A	T	T	G	C	T	C	G	-	-	-
PD1291-C	ATTG----	---	2002	wild type	before 2010	A	T	T	G	-	-	-	-	-	-	-
PD1294-C	ATTGCTCG	GGC	2002	wild type	before 2010	A	T	T	G	C	T	C	G	G	G	C
PD1296-C	ATTGCTCG	---	2002	wild type	before 2010	A	T	T	G	C	T	C	G	-	-	-
PD1300-C	ATTG----	---	2002	wild type	before 2010	A	T	T	G	-	-	-	-	-	-	-
PD1301-C	ATTGCTCG	---	2002	wild type	before 2010	A	T	T	G	C	T	C	G	-	-	-
PD1304-C	ATTG----	---	2002	wild type	before 2010	A	T	T	G	-	-	-	-	-	-	-
PD1307-C	ATTGCTCG	GGC	2002	wild type	before 2010	A	T	T	G	C	T	C	G	G	G	C
PD1309-C	ATTGCTCG	GGC	2002	wild type	before 2010	A	T	T	G	C	T	C	G	G	G	C
PD1310-C	ATTG----	---	2002	wild type	before 2010	A	T	T	G	-	-	-	-	-	-	-
PD1311-C	ATTGCTCG	GGC	2002	wild type	before 2010	A	T	T	G	C	T	C	G	G	G	C
PD1319-C	ATTGCTCG	---	2002	wild type	before 2010	A	T	T	G	C	T	C	G	-	-	-
PD1328-C	ATTG----	GGC	2002	wild type	before 2010	A	T	T	G	-	-	-	-	G	G	C
PD1331-C	ATTGCTCG	---	2002	wild type	before 2010	A	T	T	G	C	T	C	G	-	-	-
PD1332-C	ATTGCTCG	---	2002	wild type	before 2010	A	T	T	G	C	T	C	G	-	-	-
PD1335-C	ATTGCTCG	---	2002	wild type	before 2010	A	T	T	G	C	T	C	G	-	-	-
PD1337-C	ATTGCTCG	---	2002	wild type	before 2010	A	T	T	G	C	T	C	G	-	-	-
PD1347-C	ATTG----	---	2003	wild type	before 2010	A	T	T	G	-	-	-	-	-	-	-
PD1355-C	ATTGCTCG	---	2003	wild type	before 2010	A	T	T	G	C	T	C	G	-	-	-
PD1357-C	ATTGCTCG	---	2003	wild type	before 2010	A	T	T	G	C	T	C	G	-	-	-
PD1360-C	ATTGCTCG	GGC	2003	wild type	before 2010	A	T	T	G	C	T	C	G	G	G	C
PD1361-C	ATTGCTCG	---	2003	wild type	before 2010	A	T	T	G	C	T	C	G	-	-	-
PD1365-C	ATTGCTCG	---	2003	wild type	before 2010	A	T	T	G	C	T	C	G	-	-	-
PD1366-C	ATTGCTCG	---	2003	wild type	before 2010	A	T	T	G	C	T	C	G	-	-	-
PD1379-C	ATTGCTCG	GGC	2003	wild type	before 2010	A	T	T	G	C	T	C	G	G	G	C
PD1380-C	ATTGCTCG	GGC	2003	wild type	before 2010	A	T	T	G	C	T	C	G	G	G	C
PD1387-C	ATTG----	---	2003	wild type	before 2010	A	T	T	G	-	-	-	-	-	-	-
PD1388-C	ATTGCTCG	---	2003	wild type	before 2010	A	T	T	G	C	T	C	G	-	-	-
PD1390-C	ATTGC---	---	2003	wild type	before 2010	A	T	T	G	C	-	-	-	-	-	-
PD1399-C	ATTGCTCG	---	2004	wild type	before 2010	A	T	T	G	C	T	C	G	-	-	-
PD1400-C	ATTGCTCG	GGC	2004	wild type	before 2010	A	T	T	G	C	T	C	G	G	G	C
PD1405-C	ATTGCTCG	GGC	2004	wild type	before 2010	A	T	T	G	C	T	C	G	G	G	C
PD1407-C	ATTG----	---	2004	wild type	before 2010	A	T	T	G	-	-	-	-	-	-	-
PD1409-C	ATTGCTCG	---	2004	wild type	before 2010	A	T	T	G	C	T	C	G	-	-	-
PD1412-C	ATTGCTCG	GGC	2004	wild type	before 2010	A	T	T	G	C	T	C	G	G	G	C
PD1413-C	A-TG----	---	2004	wild type	before 2010	A	-	T	G	-	-	-	-	-	-	-
PD1422-C	ATTGCTCG	---	2004	wild type	before 2010	A	T	T	G	C	T	C	G	-	-	-
PD1427-C	ATTG----	---	2004	wild type	before 2010	A	T	T	G	-	-	-	-	-	-	-
PD0717-C	--------	---	2007	wild type	before 2010	-	-	-	-	-	-	-	-	-	-	-
PD0718-C	--------	---	2007	wild type	before 2010	-	-	-	-	-	-	-	-	-	-	-
PD0721-C	--------	---	2008	wild type	before 2010	-	-	-	-	-	-	-	-	-	-	-
PD0722-C	A-------	---	2008	wild type	before 2010	A	-	-	-	-	-	-	-	-	-	-
PD0724-C	A-T-----	---	2008	wild type	before 2010	A	-	T	-	-	-	-	-	-	-	-
PD0726-C	ATT-----	---	2008	wild type	before 2010	A	T	T	-	-	-	-	-	-	-	-
PD0727-C	--------	---	2008	wild type	before 2010	-	-	-	-	-	-	-	-	-	-	-
PD0729-C	--------	GGC	2008	wild type	before 2010	-	-	-	-	-	-	-	-	G	G	C
PD0734-C	--------	---	2008	wild type	before 2010	-	-	-	-	-	-	-	-	-	-	-
PD0735-C	AT------	---	2008	wild type	before 2010	A	T	-	-	-	-	-	-	-	-	-
PD0740-C	----CTCG	GGC	2008	wild type	before 2010	-	-	-	-	C	T	C	G	G	G	C
PD0741-C	--------	GGC	2008	wild type	before 2010	-	-	-	-	-	-	-	-	G	G	C
PD0742-C	--------	GGC	2008	wild type	before 2010	-	-	-	-	-	-	-	-	G	G	C
PD0745-C	--------	---	2008	wild type	before 2010	-	-	-	-	-	-	-	-	-	-	-
PD0747-C	--------	---	2008	wild type	before 2010	-	-	-	-	-	-	-	-	-	-	-
PD0748-C	--------	---	2008	wild type	before 2010	-	-	-	-	-	-	-	-	-	-	-
PD0749-C	--------	---	2008	wild type	before 2010	-	-	-	-	-	-	-	-	-	-	-
PD0750-C	--------	---	2008	wild type	before 2010	-	-	-	-	-	-	-	-	-	-	-
PD0758-C	--------	---	2008	wild type	before 2010	-	-	-	-	-	-	-	-	-	-	-
PD0761-C	--------	GGC	2008	wild type	before 2010	-	-	-	-	-	-	-	-	G	G	C
PD0762-C	----CTCG	---	2008	wild type	before 2010	-	-	-	-	C	T	C	G	-	-	-
PD0766-C	--------	GGC	2008	wild type	before 2010	-	-	-	-	-	-	-	-	G	G	C
PD0771-C	--------	---	2008	wild type	before 2010	-	-	-	-	-	-	-	-	-	-	-
PD0774-C	--------	---	2008	wild type	before 2010	-	-	-	-	-	-	-	-	-	-	-
PD0777-C	--------	GGC	2008	wild type	before 2010	-	-	-	-	-	-	-	-	G	G	C
PD0782-C	----CTCG	---	2008	wild type	before 2010	-	-	-	-	C	T	C	G	-	-	-
PD0785-C	--------	---	2008	wild type	before 2010	-	-	-	-	-	-	-	-	-	-	-
PD0786-C	--------	---	2008	wild type	before 2010	-	-	-	-	-	-	-	-	-	-	-
PD0790-C	----CTCG	GGC	2010	wild type	2010 onwards	-	-	-	-	C	T	C	G	G	G	C
PD0795-C	--------	GGC	2010	wild type	2010 onwards	-	-	-	-	-	-	-	-	G	G	C
PD0801-C	--------	---	2012	wild type	2010 onwards	-	-	-	-	-	-	-	-	-	-	-
PD0817-C	--------	---	2013	wild type	2010 onwards	-	-	-	-	-	-	-	-	-	-	-
PD0833-C	--------	---	2013	wild type	2010 onwards	-	-	-	-	-	-	-	-	-	-	-
PD0834-C	--------	---	2007	wild type	before 2010	-	-	-	-	-	-	-	-	-	-	-
PD0835-C	--------	---	2008	wild type	before 2010	-	-	-	-	-	-	-	-	-	-	-
PD0837-C	--------	---	2008	wild type	before 2010	-	-	-	-	-	-	-	-	-	-	-
PD0839-C	----CTCG	---	2008	wild type	before 2010	-	-	-	-	C	T	C	G	-	-	-
PD0840-C	--------	---	2008	wild type	before 2010	-	-	-	-	-	-	-	-	-	-	-
PD0843-C	--------	GGC	2008	wild type	before 2010	-	-	-	-	-	-	-	-	G	G	C
PD0846-C	A-T-----	---	2008	wild type	before 2010	A	-	T	-	-	-	-	-	-	-	-
PD0847-C	--------	---	2008	wild type	before 2010	-	-	-	-	-	-	-	-	-	-	-
PD0848-C	--------	GGC	2008	wild type	before 2010	-	-	-	-	-	-	-	-	G	G	C
PD0852-C	--------	---	2008	wild type	before 2010	-	-	-	-	-	-	-	-	-	-	-
PD0853-C	--------	---	2008	wild type	before 2010	-	-	-	-	-	-	-	-	-	-	-
PD0854-C	--------	---	2008	wild type	before 2010	-	-	-	-	-	-	-	-	-	-	-
PD0858-C	--------	---	2008	wild type	before 2010	-	-	-	-	-	-	-	-	-	-	-
PD0860-C	--------	GGC	2008	wild type	before 2010	-	-	-	-	-	-	-	-	G	G	C
PD0861-C	--------	---	2008	wild type	before 2010	-	-	-	-	-	-	-	-	-	-	-
PD0862-C	--------	GGC	2008	wild type	before 2010	-	-	-	-	-	-	-	-	G	G	C
PD0863-C	--------	---	2008	wild type	before 2010	-	-	-	-	-	-	-	-	-	-	-
PD0864-C	--------	GGC	2008	wild type	before 2010	-	-	-	-	-	-	-	-	G	G	C
PD0881-C	--------	---	2007	wild type	before 2010	-	-	-	-	-	-	-	-	-	-	-
PD0882-C	--------	GGC	2007	wild type	before 2010	-	-	-	-	-	-	-	-	G	G	C
PD0884-C	--------	GGC	2007	wild type	before 2010	-	-	-	-	-	-	-	-	G	G	C
PD0885-C	--------	---	2007	wild type	before 2010	-	-	-	-	-	-	-	-	-	-	-
PD0886-C	--------	---	2008	wild type	before 2010	-	-	-	-	-	-	-	-	-	-	-
PD0889-C	AT------	---	2008	wild type	before 2010	A	T	-	-	-	-	-	-	-	-	-
PD0890-C	--------	---	2008	wild type	before 2010	-	-	-	-	-	-	-	-	-	-	-
PD0891-C	----CTCG	---	2008	wild type	before 2010	-	-	-	-	C	T	C	G	-	-	-
PD0894-C	--------	---	2008	wild type	before 2010	-	-	-	-	-	-	-	-	-	-	-
PD0895-C	--------	GGC	2008	wild type	before 2010	-	-	-	-	-	-	-	-	G	G	C
PD0900-C	--------	---	2008	wild type	before 2010	-	-	-	-	-	-	-	-	-	-	-
PD0903-C	--------	---	2008	wild type	before 2010	-	-	-	-	-	-	-	-	-	-	-
PD0906-C	ATT-CTCG	---	2008	wild type	before 2010	A	T	T	-	C	T	C	G	-	-	-
PD0908-C	--------	GGC	2008	wild type	before 2010	-	-	-	-	-	-	-	-	G	G	C
PD0909-C	--------	---	2008	wild type	before 2010	-	-	-	-	-	-	-	-	-	-	-
PD0910-C	--------	---	2008	wild type	before 2010	-	-	-	-	-	-	-	-	-	-	-
PD0914-C	--------	GGC	2008	wild type	before 2010	-	-	-	-	-	-	-	-	G	G	C
PD0916-C	--------	---	2008	wild type	before 2010	-	-	-	-	-	-	-	-	-	-	-
PD0918-C	--------	GGC	2008	wild type	before 2010	-	-	-	-	-	-	-	-	G	G	C
PD0920-C	--------	---	2009	wild type	before 2010	-	-	-	-	-	-	-	-	-	-	-
PD0923-C	--------	GGC	2010	wild type	2010 onwards	-	-	-	-	-	-	-	-	G	G	C
PD0925-C	--------	---	2012	wild type	2010 onwards	-	-	-	-	-	-	-	-	-	-	-
PD0930-C	--------	---	2013	wild type	2010 onwards	-	-	-	-	-	-	-	-	-	-	-
PD0934-C	--------	---	2013	wild type	2010 onwards	-	-	-	-	-	-	-	-	-	-	-
PD0935-C	--------	---	2007	wild type	before 2010	-	-	-	-	-	-	-	-	-	-	-
PD0936-C	--------	---	2007	wild type	before 2010	-	-	-	-	-	-	-	-	-	-	-
PD0937-C	--------	---	2007	wild type	before 2010	-	-	-	-	-	-	-	-	-	-	-
PD0938-C	--------	---	2007	wild type	before 2010	-	-	-	-	-	-	-	-	-	-	-
PD0939-C	--------	---	2007	wild type	before 2010	-	-	-	-	-	-	-	-	-	-	-
PD0942-C	--------	GGC	2007	wild type	before 2010	-	-	-	-	-	-	-	-	G	G	C
PD0944-C	--------	---	2007	wild type	before 2010	-	-	-	-	-	-	-	-	-	-	-
PD0947-C	--------	---	2007	wild type	before 2010	-	-	-	-	-	-	-	-	-	-	-
PD0950-C	----CTCG	---	2007	wild type	before 2010	-	-	-	-	C	T	C	G	-	-	-
PD0458-Cx	--------	---	2011	wild type	2010 onwards	-	-	-	-	-	-	-	-	-	-	-
PD0461-C	--------	---	2011	wild type	2010 onwards	-	-	-	-	-	-	-	-	-	-	-
PD0463-Cx	--------	---	2011	wild type	2010 onwards	-	-	-	-	-	-	-	-	-	-	-
PD0465-Cx	--------	---	2011	wild type	2010 onwards	-	-	-	-	-	-	-	-	-	-	-
PD0467-C	--------	---	2011	wild type	2010 onwards	-	-	-	-	-	-	-	-	-	-	-
PD0472-C	--------	---	2011	wild type	2010 onwards	-	-	-	-	-	-	-	-	-	-	-
PD0474-C	--------	---	2011	wild type	2010 onwards	-	-	-	-	-	-	-	-	-	-	-
PD0476-C	--------	---	2011	wild type	2010 onwards	-	-	-	-	-	-	-	-	-	-	-
PD0495-C	--------	---	2012	wild type	2010 onwards	-	-	-	-	-	-	-	-	-	-	-
PD0511-C	--------	---	2011	wild type	2010 onwards	-	-	-	-	-	-	-	-	-	-	-
PD0532-C	-T------	---	2012	wild type	2010 onwards	-	T	-	-	-	-	-	-	-	-	-
PD0535-C	--------	---	2012	wild type	2010 onwards	-	-	-	-	-	-	-	-	-	-	-
PD0547-C	----CTCG	---	2012	wild type	2010 onwards	-	-	-	-	C	T	C	G	-	-	-
PD0550-C	--------	---	2011	wild type	2010 onwards	-	-	-	-	-	-	-	-	-	-	-
PD0558-C	--------	---	2012	wild type	2010 onwards	-	-	-	-	-	-	-	-	-	-	-
PD0559-C	--------	---	2012	wild type	2010 onwards	-	-	-	-	-	-	-	-	-	-	-
PD0561-C	--------	GGC	2012	wild type	2010 onwards	-	-	-	-	-	-	-	-	G	G	C
PD0582-C	--------	---	2012	wild type	2010 onwards	-	-	-	-	-	-	-	-	-	-	-
PD0586-C	--------	GGC	2012	wild type	2010 onwards	-	-	-	-	-	-	-	-	G	G	C
PD0589-C	--------	---	2012	wild type	2010 onwards	-	-	-	-	-	-	-	-	-	-	-
PD0626-C	--------	---	2011	wild type	2010 onwards	-	-	-	-	-	-	-	-	-	-	-
PD0640-C	--------	GGC	2012	wild type	2010 onwards	-	-	-	-	-	-	-	-	G	G	C
PD0778-C	--------	GGC	2008	wild type	before 2010	-	-	-	-	-	-	-	-	G	G	C
PD1117-C	--------	---	2008	wild type	before 2010	-	-	-	-	-	-	-	-	-	-	-
PD1086-C	--------	GGC	2008	wild type	before 2010	-	-	-	-	-	-	-	-	G	G	C
